# Supplementary material for: Antipsychotic Drug Cariprazine Induces Distinct Cell Death Mechanisms in HeLa and HCT116 Cells as a Potential Inhibitor of Qi-Site of Cytochrome bc1 Reductase
Source: Biomedicines. 2026 Jan 30;14(2):315. doi: 10.3390/biomedicines14020315 (PMC12938579; doi:10.3390/biomedicines14020315)
Supplement: Supplementary file 1 [file biomedicines-14-00315-s001.zip]

Archive with 1 entries (1 files):
- biomedicines-4092714-supplementary.pdf
